# Supplementary material for: Selective reconstitution of IFN‑γ gene function in Ncr1+ NK cells is sufficient to control systemic vaccinia virus infection
Source: PLoS Pathog. 2020 Feb 5;16(2):e1008279. doi: 10.1371/journal.ppat.1008279 (PMC7028289; doi:10.1371/journal.ppat.1008279)
Supplement: S1 Table — (XLSX) [file ppat.1008279.s003.xlsx]

## Sheet: IFN-g Organe
	Marker	color	clone	company
	Ly6G	PE-Cy7	1A8	Biolegend
	CD19	FITC	6D5	SouthernBiotech
	MHC-II	PerCP-Cy5.5	M5/114.15.2	Biolegend
	CD11c	BV510	N418	Biolegend
	CD3	APC	145-2C11	Biolegend
	CD11b	APC-Cy7	M1/70	BD Biosciences
	F4/80	PE	BM8	Biolegend
	CD3	BV 421	500A2	Invitrogen
	Ly6G	PE-Cy7	1A8	Biolegend
	Ly6C	AF 700	HK1.4	Biolegend
	CD11b	APC-Cy7	M1/70	BD Biosciences
	CD115	BV 605	AFS98	Biolegend
	CD19	FITC	6D5	SouthernBiotech
	CD4	APC-Cy7	GK1.5	Biolegend
	CD3	BV510	17A2	Biolegend
	NK1.1	BV 421	PK136	Biolegend
	NKp46	APC	29A1.4	Biolegend
	gdTCR	PE-Cy7	GL3	Biolegend
	IFN-g	FITC	XMG1.2	Biolegend
	Reportergen	RFP		Biolegend
	Dump channel	Alexa700	20 µl	Biolegend
	CD3	PE/Cy7	17A2	Biolegend
	Ncr1	PerCP-Cy5.5	29A1.4	Biolegend
	NK1.1	BV605	PK136	Biolegend
	CD127	BV421	A7R34	Biolegend
	Tbet	Alexa488	4B10	Biolegend
	Rorµt	AF647	Q31-378	BD Biosciences
	CD49a	APC/Fire™ 750	HMα1	Biolegend
	CD49b	PE/Cy7	DX5	Biolegend
